# Supplementary material for: Peelable Alginate Films Reinforced by Carbon Nanofibers Decorated with Antimicrobial Nanoparticles for Immediate Biological Decontamination of Surfaces
Source: Nanomaterials (Basel). 2023 Oct 16;13(20):2775. doi: 10.3390/nano13202775 (PMC10609245; doi:10.3390/nano13202775)
Supplement: Supplementary file 1 [file nanomaterials-13-02775-s001.zip]

Archive with 1 entries (1 files):
- nanomaterials-2574642-supplementary.pdf
